# Supplementary material for: BuShen HuoXue decoction improves fertility through intestinal hsp-16.2-mediated heat-shock signaling pathway in Caenorhabditis elegans
Source: Front Pharmacol. 2023 Jun 2;14:1210701. doi: 10.3389/fphar.2023.1210701 (PMC10272376; doi:10.3389/fphar.2023.1210701)
Supplement: Supplementary file 9 [file Table4.XLSX]

## Sheet: Fig. 2 B
Brood size
Serial number of nematodes		BPA(μg/mL)
	Control	100	125	150	175
1	129	216	153	209	71
2	203	219	184	140	89
3	207	214	156	52	71
4	269	159	195	93	30
5	238	152	239	245	60
6	249	155	172	220	212
7	215	197	191	165	153
8	268	85	197	171	219
9	150	132	150	129	213
10	129	136	220	188	188
11	196	178	71	160	160
12	134	128	218	190	134
13	242	191	220	25	91
14	198	178	199	19	129
15	102	196	241	126	17
16	227	167	226	38	185
17	132	174	124	187	130
18	103	190	85	197
19	210	194	245

## Sheet: Fig. 2 C
Brood size
Serial number of nematodes	Control	BSHX(mg/mL)
		0	31.25	62.5	125
		BPA
1	205	160	167	191	119
2	256	156	125	234	153
3	187	124	183	211	196
4	240	134	165	204	59
5	179	193	193	204	159
6	222	157	142	201	165
7	240	167	134	251	196
8	226	119	132	272	149
9	219	157	191	226	119
10	194	141	172	209	124
11	237	156	182	188	167
12	297	149	187	106	98
13	232		167	124	83
14	181		200	165	210
15	202		202	216	211
16	243		126	217
17	178		175	140
18	190		129	194
19	164
Note:
BPA：175 μg/mL

## Sheet: Fig. 2 D
Brood size
Serial number of nematodes	Control	BPA	BSHX
			24h	48h	72h
			BPA
1	268	42	232	201	187
2	267	157	172	244	226
3	237	139	222	256	229
4	300	85	315	223	168
5	278	156	255	203	193
6	246	167	206	153	93
7	247	37	314	226	292
8	233	221	210	158	193
9	240	181	180	260	187
10	203	56	148	114	201
11	259	230	233	104	269
12	309		237	139	199
13	220			229
14	271			171
15	253
Note:
BPA：175 μg/mL BSHX：62.5 mg/mL
24h、48h、72h：Discontinue administration at 24, 48, and 72 hours of spawning, respectively.

## Sheet: Fig. 2 E
Relative fluorescence intensity of DTC
Serial number of nematodes	Control	BPA	BPA+BSHX
1	138.502	240.185	241.731
2	186.546	181.967	182.343
3	195.501	167.418	198.711
4	200.704	174.33	162.117
5	205.591	180.059	167.424
6	181.974	177.523	179.679
7	198.604	232.262	171.892
8	188.54	212.834	177.126
9	236.85	227.247	189.525
10	224.609	233.039	174.549
11	243.265	238.026	241.002
12	237.584	210.355	236.482
13	234.774	223.492	232.917
14	232.848	164.618	233.811
15	239.667	145.401	227.631
16		120.607	221.237
17		170.019	231.531
18		161.156	229.64
19		132.883	233.922
20		140.587
21		157.294
22		171.692
23		179.229
24		187.221
Note:
BPA：175 μg/mL BSHX：62.5 mg/mL

## Sheet: Fig. 2 F
Number of apoptotic cells
Serial number of nematodes	Control	BPA	BPA+BSHX
1	4	6	5
2	5	5	3
3	3	7	8
4	4	10	5
5	2	7	6
6	3	8	10
7	1	6	4
8	4	7	5
9	2	9	4
10	4	3	5
11	3	7	3
12	1	5	6
13	0	6	4
14		7
15		10
16		10
Note:
BPA：175 μg/mL BSHX：62.5 mg/mL

## Sheet: Fig. 2 G
Number of oocytes
Serial number of nematodes	Control	BPA	BPA+BSHX
1	10	6	8
2	8	7	11
3	11	7	9
4	9	6	9
5	9	5	10
6	6	5	9
7	10	6	9
8	8	8	10
9	9	10	8
10	9	5	7
11	10	7	7
12	11	6	11
13	11	7	7
14	10	9
15		7
16		8
17		7
18		7
Note:
BPA：175 μg/mL BSHX：62.5 mg/mL
