# Supplementary material for: BuShen HuoXue decoction improves fertility through intestinal hsp-16.2-mediated heat-shock signaling pathway in Caenorhabditis elegans
Source: Front Pharmacol. 2023 Jun 2;14:1210701. doi: 10.3389/fphar.2023.1210701 (PMC10272376; doi:10.3389/fphar.2023.1210701)
Supplement: Supplementary file 15 [file Table12.XLSX]

## Sheet: Fig. 5 A
Relative mRNA levels
Gene name	Control			BPA			BPA+BSHX
clc-2	96.59	99.31	104.25	71.7	75.26	60.71	166.63	206.58	164.34
egl-8	122.26	85.86	95.26	148.8	145.23	85.46	65.37	153.33	81.6
ifb-2	108.17	103.05	89.71	76.67	96.37	72.53	145.4	144.39	132.87
dlg-1	102.34	96.82	100.93	97.04	103.29	99.08	153.58	124.58	133.79
act-5	96.37	105.46	98.4	76.31	78.46	81.79	149.83	154.04	172.11
gtl-1	90.75	100.7	109.43	106.68	98.17	96.82	95.04	91.17	99.08
nfm-1	100.46	105.46	94.39	145.06	164.34	186.18	126.87	189.65	166.76
let-413	105.46	88.68	106.93	106.93	82.17	42.83	71.53	77.2	69.58
par-6	73.37	115.94	117.55	93.52	111.21	55.61	111.73	104.97	117.24
abts-4	95.48	102.34	103.34	80.85	104.49	92.87	169.74	183.19	200.46
pkc-3	109.18	89.92	101.87	186.18	149.14	234.03	166.25	157.28	185.75
mtm-6	102.1	93.95	104.25	151.57	142.41	110.96	220.38	164.72	260.27
par-3	127.75	92.23	84.87	122.55	115.94	111.99	157.28	141.75	125.12
erm-1	118.37	95.48	88.47	139.8	181.92	194.98	211.89	150.87	159.48
Note:
BPA：175 μg/mL BSHX：62.5 mg/mL

## Sheet: Fig. 5 B
Relative mRNA levels
Gene name	BPA + BSHX			BPA + BSHX + hsp-16.2 RNAi
clc-2	104.972	102.811	100	80.9442	76.5779	89.8132
ifb-2	109.051	100.347	105.336	152.626	170.527	171.713
act-5	99.654	95.5945	101.748	147.427	124.833	113.288
dlg-1	115.669	96.5936	100.696	106.807	96.2594	102.456
abts-4	94.7698	106.622	97.4342	105.519	98.4525	99.4525
Note:
BPA：175 μg/mL BSHX：62.5 mg/mL

## Sheet: Fig. 5 C
DCFH-DA relative intensity (normalized to body area)
Serial number of nematodes	Control	BPA	BPA+BSHX	BPA+BSHX+hsp16.2 RNAi
1	10.936	46.865	8.28	56.988
2	11.781	26.971	7.438	9.124
3	9.082	40.343	12.356	41.54
4	13.381	23.413	8.351	33.154
5	8.791	31.71	8.592	28.276
6	9.005	34.288	13.496	34.308
7	8.392	27.954	11.079	55.866
8	7.965	22.56	16.857	19.172
9	12.755		12.423	56.496
10	11.533			45.33
11				25.038
12				40.664
13				49.786
Note:
BPA：175 μg/mL BSHX：62.5 mg/mL
