# Supplementary material for: BuShen HuoXue decoction improves fertility through intestinal hsp-16.2-mediated heat-shock signaling pathway in Caenorhabditis elegans
Source: Front Pharmacol. 2023 Jun 2;14:1210701. doi: 10.3389/fphar.2023.1210701 (PMC10272376; doi:10.3389/fphar.2023.1210701)
Supplement: Supplementary file 16 [file Table7.XLSX]

## Sheet: Fig. 3 A
Number of heat stress deaths in 35℃
	N2
Hours	Control	BPA	BPA+BSHX
2	0	2	0
4	1	1	0
7.5	5	7	5
9	5	10	9
10	2	7	8
11	10	19	13
12	10	3	8
13	9		5
14	1		1
15	1		1
15.5	2		1
16	1
Note:
BPA：175 μg/mL BSHX：62.5 mg/mL

## Sheet: Fig. 3 B
Number of heat stress deaths in 35℃
	glp-1 mutant
Hours	Control	BSHX
3	12	9
4	7	8
5	7	11
6.5	14	16
8	3	0
9	7	5
Note:
BPA：175 μg/mL BSHX：62.5 mg/mL

## Sheet: Fig. 3 C
Number of heat stress deaths in 35℃
	hsf-1 mutant
Hours	Control	BSHX
1.5	5	4
3.5	26	24
4.5	8	7
5.5	6	9
6.5	2	2
7.5	3	4
Note:
BPA：175 μg/mL BSHX：62.5 mg/mL

## Sheet: Fig. 3 D
Relative mRNA levels
Gene name	Control			BPA			BPA+BSHX
hsp-16.1	107.923	92.6588	101.66	17.9244	22.0676	18.67	38.8234	37.7618	39.42
hsp-16.2	100.347	99.654	102.43	11.6226	13.4437	14.21	24.1484	26.2429	26.12
hsp-16.41	102.456	97.6032	100.45	16.7822	16.6662	17.12	32.3088	31.2083	33.44
hsp-16.48	103.168	96.929	97.55	20.3768	22.1442	23.72	36.3493	36.6021	37.02
Note:
BPA：175 μg/mL BSHX：62.5 mg/mL

## Sheet: Fig. 3 E
Hsp-16.2p::GFP Relative intensity (normalized to body area)
Serial number of nematodes	Control	BPA	BPA+BSHX
1	16.093	7.948	8.609
2	19.166	5.253	10.459
3	10.326	5.651	10.787
4	20.105	6.605	12.704
5	22.281	7.281	11.605
6	18.191	9.488	10.568
7	19.008	6.973	14.022
8	18.095	7.141	9.294
9	15.462	6.206	8.54
10	11.744	7.47	11.901
11	18.291	7.808	20.329
12	12.043	7.353	16.097
13	14.276	8.942	14.233
14		10.495	13.876
15		6.287	9.705
16		5.974
17		8.866
Note:
BPA：175 μg/mL BSHX：62.5 mg/mL
